# Supplementary material for: Characterization of the Molecular Diversity and Degranulation Activity of Mastoparan Family Peptides from Wasp Venoms
Source: Toxins (Basel). 2023 May 12;15(5):331. doi: 10.3390/toxins15050331 (PMC10222454; doi:10.3390/toxins15050331)
Supplement: Supplementary file 1 [file toxins-15-00331-s001.zip]

Archive with 1 entries (1 files):
- toxins-2330884-supplementary.pdf
